# Supplementary material for: Risk-taking behaviors in adolescent men who have sex with men (MSM): An association between homophobic victimization and alcohol consumption
Source: PLoS One. 2021 Dec 2;16(12):e0260083. doi: 10.1371/journal.pone.0260083 (PMC8638971; doi:10.1371/journal.pone.0260083)
Supplement: S1 Data — (XLS) [file pone.0260083.s003.xls]

## Sheet: Data
ID	AgeAtBaseline	recode_ethnicity	recode_race	EducMom	EducDad	SO_4cat	MF_3cat	drnking	driving	Insulted_2	Violence_2	ThrownObject_2	Hit_2	Weapon_2	Rape_2	Out_2	Chased_2	Property_2	Spat_2	victim
1	18	0	6	0	1	2	0	1	0	1	1	1	0	0	0	0	1	1	0	1
2	18	0	3	3	3	2	0	1	0	1	1	1	0	0	0	0	0	0	0	1
3	17	0	6	1	1	2	0	0	0	1	0	1	0	0	0	1	0	1	0	1
4	15	0	6	3	3	2	.	1	0	.	.	.	.	.	.	.	.	.	.	.
5	16	1	6	1	0	2	0	1	0	1	0	0	0	0	0	0	0	0	0	1
6	18	0	6	2	.	2	0	1	1	1	1	1	1	0	0	1	1	1	0	1
7	16	0	6	0	0	1	0	1	0	1	0	0	0	0	0	0	0	0	0	1
8	18	0	6	1	1	2	0	1	0	1	0	1	0	0	0	0	0	0	0	1
9	18	0	6	.	.	2	1	0	1	1	1	1	1	0	1	1	1	1	0	1
10	16	0	3	3	3	2	0	0	1	0	0	0	0	0	0	0	0	0	0	0
11	18	0	6	1	3	2	2	.	.	.	.	.	.	.	.	.	.	.	.	.
12	18	0	3	4	4	3	2	1	1	0	0	0	0	0	0	0	0	0	0	0
13	18	0	3	1	2	2	0	1	0	1	0	0	0	0	0	0	0	0	0	1
14	13	1	6	4	2	2	0	1	0	1	0	0	0	0	0	1	0	0	0	1
15	15	0	6	3	.	2	2	0	0	1	1	1	1	1	0	1	0	0	1	1
16	18	0	3	1	1	1	2	0	0	1	1	1	0	1	1	1	1	1	1	1
17	15	0	1	.	.	2	0	1	0	1	1	1	1	1	0	1	0	0	0	1
18	16	0	6	.	.	2	1	1	0	1	1	1	1	1	0	1	1	1	1	1
19	15	0	3	4	.	1	1	.	.	.	.	.	.	.	.	.	.	.	.	.
20	14	0	6	1	2	2	2	0	1	1	1	0	0	0	1	1	0	0	0	1
21	18	0	6	0	2	2	0	1	0	1	1	0	0	0	0	0	0	0	1	1
22	18	0	3	0	3	2	0	1	1	1	0	0	0	0	0	1	0	1	0	1
23	13	0	1	0	1	2	2	0	0	1	1	0	0	0	0	1	0	0	0	1
24	18	0	3	3	3	2	0	0	1	0	0	0	0	0	0	0	0	0	0	0
25	18	0	3	3	2	2	0	1	1	1	0	0	0	0	0	1	0	0	0	1
26	17	0	3	2	.	2	0	0	1	0	0	0	0	0	0	0	1	0	0	1
27	17	0	2	2	1	1	1	1	1	1	0	0	0	0	0	1	0	0	0	1
28	15	0	6	0	.	2	0	0	0	1	0	0	0	0	0	0	0	0	0	1
29	17	1	6	.	.	2	1	1	1	1	1	0	0	0	0	1	0	1	0	1
30	18	0	6	1	0	2	0	1	1	1	0	0	0	0	0	0	0	0	0	1
31	17	1	9	4	4	2	0	1	1	0	0	0	0	0	0	0	0	0	0	0
32	18	1	9	4	4	2	0	1	0	0	0	0	0	0	0	0	0	0	0	0
33	18	0	6	2	2	2	0	1	0	1	1	0	0	0	1	1	0	0	0	1
34	18	1	9	2	.	2	2	0	0	1	0	0	0	0	0	0	1	0	0	1
35	18	1	9	0	0	2	1	0	0	1	1	1	1	0	1	1	0	0	0	1
36	16	1	3	2	.	2	1	1	1	0	0	0	0	0	0	0	0	0	0	0
37	18	0	6	0	3	2	1	1	1	1	1	1	1	1	0	0	1	1	1	1
38	15	1	9	2	3	2	0	0	1	1	1	1	1	0	1	1	1	1	0	1
39	15	1	7	2	2	2	0	0	0	1	0	0	0	0	0	0	0	0	0	1
40	18	0	6	1	0	1	0	1	0	1	0	0	0	0	0	0	0	0	0	1
41	17	0	6	1	1	1	0	1	1	1	0	0	0	0	0	1	0	0	0	1
42	18	1	6	3	4	2	0	1	1	1	1	0	1	0	1	1	0	1	0	1
43	16	0	3	2	3	2	0	0	0	1	1	1	1	0	0	0	1	1	0	1
44	18	0	7	2	3	2	0	1	1	1	0	0	0	0	1	0	0	0	0	1
45	16	1	1	3	4	2	2	0	0	1	0	1	1	0	0	0	1	0	0	1
46	18	1	3	4	4	4	2	1	0	1	1	1	1	1	1	1	1	1	1	1
47	16	0	3	3	.	2	2	0	1	1	0	0	0	0	0	0	0	0	0	1
48	15	0	6	2	1	2	2	0	0	1	1	0	0	0	0	0	0	0	0	1
49	15	0	3	3	0	1	0	0	0	1	0	0	0	0	1	1	0	0	0	1
50	13	0	6	0	2	1	0	1	1	1	1	1	1	1	0	1	0	1	0	1
51	16	0	6	1	0	1	1	0	0	1	0	0	0	0	0	1	0	0	0	1
52	17	1	6	4	3	2	0	1	1	1	1	1	1	1	1	1	0	1	1	1
53	16	0	3	3	2	1	0	1	0	1	1	0	0	0	0	0	0	0	0	1
54	17	0	2	4	3	2	2	0	1	1	1	0	0	0	1	0	0	0	0	1
55	15	0	6	2	3	2	1	0	1	1	1	0	0	0	0	1	0	0	0	1
56	15	1	6	4	.	2	1	1	1	1	0	0	0	0	0	0	0	0	0	1
57	17	0	6	1	0	2	0	1	0	1	1	0	0	0	0	0	0	0	0	1
58	17	0	6	2	1	2	0	0	1	0	0	0	0	0	0	0	0	0	0	0
59	16	0	6	1	1	1	0	1	0	0	0	0	0	0	0	0	0	0	0	0
60	17	0	6	0	0	2	2	1	0	1	1	1	0	0	1	1	0	0	0	1
61	17	0	3	.	.	2	1	1	1	1	0	1	1	0	1	1	0	0	0	1
62	18	0	6	0	3	2	1	1	0	1	0	0	0	0	0	1	0	0	0	1
63	17	0	6	1	0	3	0	1	1	1	0	0	0	0	0	0	0	0	0	1
64	17	0	2	2	2	1	0	0	0	0	0	0	0	0	0	0	0	0	0	0
65	18	1	7	0	2	2	0	1	1	1	1	0	0	0	1	0	0	0	0	1
66	15	0	6	2	3	2	0	0	0	1	1	1	1	0	0	0	0	0	0	1
67	15	0	3	0	2	2	2	0	0	0	0	0	0	0	0	0	0	0	0	0
68	17	0	3	2	3	2	0	0	0	1	1	0	1	0	0	1	0	0	0	1
69	16	0	6	3	2	2	1	0	0	0	0	0	0	0	0	1	0	0	0	1
70	17	0	6	2	2	2	2	0	1	1	1	0	0	0	1	1	1	0	0	1
71	17	0	6	2	4	2	1	1	0	1	1	1	1	0	0	1	1	1	1	1
72	16	0	6	.	2	2	0	1	0	1	0	0	1	0	0	1	0	0	0	1
73	16	0	6	2	.	4	0	1	0	1	1	1	1	1	0	0	1	1	0	1
74	14	0	6	.	.	2	2	0	1	1	1	1	1	1	0	0	1	1	1	1
75	17	1	7	0	.	2	0	1	1	1	1	0	1	0	0	0	1	1	1	1
76	17	1	6	1	1	2	0	1	1	1	0	0	0	0	1	1	0	0	0	1
77	14	1	1	1	2	2	0	0	0	1	0	0	0	0	0	1	0	0	0	1
78	18	0	6	0	0	2	1	0	1	1	0	0	0	0	0	0	0	0	0	1
79	18	0	6	1	0	2	0	1	0	1	1	1	1	1	0	1	0	0	1	1
80	18	1	6	3	2	2	0	1	0	1	1	1	0	0	0	1	0	0	1	1
81	16	1	6	2	2	2	1	0	0	1	0	1	0	0	0	1	1	0	0	1
82	17	0	6	2	3	1	0	1	1	1	1	1	0	1	1	1	0	1	1	1
83	16	1	7	3	.	4	0	1	0	1	0	0	1	0	1	1	0	0	0	1
84	17	0	7	3	3	2	1	1	0	0	0	0	0	0	1	0	0	0	0	1
85	16	0	6	1	1	2	2	1	1	0	0	0	0	0	0	0	0	0	0	0
86	16	0	1	0	0	1	1	1	1	1	1	1	1	1	1	1	1	1	1	1
87	13	0	3	2	.	2	2	0	1	1	1	1	0	0	0	1	0	0	0	1
88	14	1	7	1	4	2	0	1	0	1	1	1	1	1	1	0	1	1	1	1
89	15	1	9	4	3	2	1	1	1	1	0	0	0	0	1	0	0	0	0	1
90	15	0	2	1	0	2	0	1	0	1	1	0	1	0	1	1	0	0	0	1
91	18	1	3	2	.	2	0	1	0	1	0	0	0	0	1	1	0	0	0	1
92	14	0	1	2	3	2	1	1	1	1	0	0	0	0	0	0	1	0	0	1
93	17	1	9	3	3	2	1	1	0	0	0	0	0	0	0	0	0	0	0	0
94	18	0	3	3	3	2	0	.	.	.	.	.	.	.	.	.	.	.	.	.
95	16	0	7	1	4	2	1	1	1	1	1	0	0	0	0	0	0	0	0	1
96	16	0	7	2	4	2	0	0	0	1	1	1	0	0	0	1	1	0	1	1
97	16	0	3	2	3	2	0	1	1	1	0	1	0	0	0	0	0	0	0	1
98	17	1	3	3	2	2	2	0	0	1	0	0	0	0	0	0	0	0	0	1
99	16	0	7	2	2	1	0	1	0	1	0	0	0	0	1	1	0	0	0	1
100	17	0	3	2	.	2	1	1	0	1	1	0	1	1	1	1	0	0	0	1
101	14	0	6	2	1	2	2	0	0	1	1	0	0	0	0	1	0	0	0	1
102	16	1	3	2	2	1	0	0	1	1	0	0	0	0	0	1	0	0	0	1
103	16	0	3	1	3	2	1	0	0	1	0	0	0	0	0	0	0	0	0	1
104	17	1	6	4	.	2	2	1	0	1	1	1	1	1	0	1	1	1	1	1
105	17	1	6	1	0	2	1	0	1	1	0	0	0	0	0	0	0	0	0	1
106	18	1	7	1	2	2	0	1	0	0	0	0	0	0	0	1	0	0	0	1
107	15	0	3	2	1	4	0	1	1	1	1	0	0	0	1	0	0	0	0	1
108	17	1	6	4	2	2	2	1	0	1	0	0	0	0	0	1	0	0	0	1
109	17	1	9	1	2	2	2	0	1	0	0	0	0	0	0	1	0	0	0	1
110	15	0	3	.	.	1	0	0	0	1	1	0	0	0	0	0	0	0	0	1
111	16	0	3	0	.	2	0	0	0	1	1	1	0	0	1	1	1	1	0	1
112	15	0	2	4	4	2	0	0	1	0	0	0	0	0	0	0	0	0	0	0
113	17	0	3	3	3	2	1	1	1	1	0	0	0	0	0	0	0	0	0	1
114	16	0	3	1	2	2	0	0	0	1	1	1	0	0	0	1	1	0	0	1
115	16	1	9	4	4	2	0	0	0	1	0	0	0	0	0	1	0	0	0	1
116	15	1	3	2	4	2	1	1	0	1	0	0	0	0	0	0	0	0	0	1
117	17	0	7	2	2	2	0	0	1	1	0	0	1	0	0	1	0	1	0	1
118	16	1	7	1	.	2	0	0	1	1	0	1	0	0	0	1	0	0	0	1
119	14	1	6	.	.	2	1	1	0	1	0	1	0	0	0	0	0	0	1	1
120	15	0	7	1	0	2	1	0	0	1	0	0	0	0	0	1	0	0	0	1
121	17	1	6	1	0	2	0	0	0	1	1	0	0	0	0	1	0	0	0	1
122	14	1	6	3	.	2	2	0	0	1	0	1	0	0	0	1	0	0	0	1
123	15	0	3	2	.	2	2	0	0	1	1	0	0	0	0	1	0	0	0	1
124	17	0	3	.	.	2	0	0	0	1	0	0	0	1	0	0	0	0	0	1
125	15	1	6	2	.	2	0	0	1	1	0	1	1	0	0	0	0	0	0	1
126	17	0	3	1	1	2	1	0	0	1	0	0	0	0	0	1	0	0	0	1
127	15	0	3	4	4	2	0	0	0	1	1	0	1	0	1	1	1	0	0	1
128	16	1	3	2	2	2	2	1	1	1	0	1	0	0	0	0	0	0	0	1
129	14	0	7	3	2	2	1	0	0	1	0	0	0	1	0	0	0	0	0	1
130	16	1	6	3	4	1	2	1	0	1	0	0	0	0	0	0	0	0	0	1
131	18	1	9	3	3	2	1	0	0	1	1	1	1	0	0	1	0	1	0	1
132	18	1	2	1	2	2	0	0	0	1	1	0	0	0	1	0	0	0	0	1
133	15	0	3	2	3	2	2	1	1	1	1	1	0	0	0	1	0	1	0	1
134	15	0	7	2	4	2	1	0	0	1	0	0	0	0	0	0	0	0	0	1
135	16	0	3	2	.	2	1	0	0	0	0	0	0	0	0	0	0	0	0	0
136	16	1	9	3	0	2	0	0	0	1	1	1	1	0	0	1	1	0	0	1
137	14	1	1	4	3	2	1	0	0	0	0	0	0	0	0	0	0	0	0	0
138	13	1	2	.	3	2	1	0	0	1	1	0	0	0	1	1	0	0	0	1
139	18	1	3	3	3	1	1	0	0	1	1	1	1	0	1	1	1	1	0	1
140	16	0	1	3	3	2	0	1	0	1	1	1	1	0	0	1	1	0	0	1
141	16	0	2	1	0	2	0	0	0	1	1	1	1	1	1	1	1	1	1	1
142	14	0	7	3	2	2	1	0	0	1	1	0	0	0	0	1	0	0	0	1
143	14	0	6	0	0	2	2	1	1	1	1	1	1	0	0	1	1	1	1	1
144	15	1	6	0	.	2	0	1	0	1	1	1	1	1	1	1	1	1	1	1
145	15	1	9	3	.	2	0	0	0	1	0	1	0	0	0	0	0	1	0	1
146	13	0	6	0	1	2	0	1	0	1	1	0	0	1	0	1	1	0	0	1
147	17	1	7	1	.	1	0	0	0	1	0	0	0	0	0	0	0	0	0	1
148	14	0	6	1	1	2	1	0	0	1	1	1	1	1	0	1	1	1	1	1
149	14	1	6	.	.	2	0	0	0	1	1	1	1	0	0	1	0	1	0	1
150	18	0	7	2	3	1	0	1	0	1	0	0	0	0	1	1	0	0	0	1
151	17	0	7	.	3	2	0	1	1	1	1	0	1	1	0	1	0	0	1	1
152	15	1	3	2	3	2	2	0	0	1	0	0	0	0	0	0	0	0	1	1
153	14	0	7	3	3	2	0	0	0	1	0	1	0	0	0	0	0	0	0	1
154	16	1	9	4	2	2	1	1	0	1	1	0	0	1	1	0	0	0	0	1
155	14	0	6	4	4	2	1	0	0	1	1	1	1	0	0	1	0	0	0	1
156	14	0	6	1	2	2	2	0	1	1	0	1	1	0	0	1	1	0	0	1
157	17	0	7	1	0	2	0	1	0	1	0	0	0	0	0	0	0	0	0	1
158	14	0	2	1	1	4	0	0	0	1	0	0	0	0	0	0	0	1	0	1
159	14	0	6	1	2	2	1	1	0	1	0	0	0	0	0	1	0	0	0	1
160	16	1	9	3	3	2	0	0	1	0	0	0	0	0	0	0	0	0	0	0
161	15	1	9	1	3	2	0	1	0	1	1	1	0	0	0	1	0	0	0	1
162	17	1	9	.	.	2	0	0	0	1	0	0	0	0	0	0	0	0	0	1
163	14	1	3	1	3	2	2	0	0	1	1	0	0	0	0	1	0	0	0	1
164	14	0	3	1	3	2	0	1	1	1	1	1	1	1	0	1	0	0	1	1
165	17	1	9	.	.	2	2	1	0	0	0	0	0	0	0	0	0	0	0	0
166	16	1	6	3	.	2	0	0	0	1	0	1	1	0	0	1	1	0	0	1
167	17	0	7	3	.	1	2	1	0	1	1	1	1	0	0	1	0	0	0	1
168	16	0	6	3	4	2	0	1	0	1	1	0	0	0	0	0	0	0	0	1
169	17	0	6	2	3	2	0	1	1	1	0	0	0	0	1	1	0	0	0	1
170	17	0	3	0	0	2	2	1	1	0	0	0	0	0	0	0	0	0	0	0
171	17	0	6	1	.	2	0	0	1	1	1	1	1	1	0	1	1	0	0	1
172	16	0	7	3	.	2	2	0	0	1	0	0	0	0	1	1	0	0	0	1
173	16	0	3	4	.	1	1	0	0	1	1	1	1	1	0	0	0	0	0	1
174	17	0	6	2	2	2	0	1	0	0	0	0	0	0	0	0	0	0	0	0
175	18	0	6	2	3	2	1	1	1	1	1	0	0	0	0	1	0	0	0	1
176	18	1	6	0	3	2	0	0	1	0	0	0	0	0	0	0	0	0	0	0
177	16	0	6	2	2	2	1	1	0	1	1	1	1	0	0	1	1	0	0	1
178	18	0	6	4	2	2	0	0	0	1	0	0	0	0	0	0	0	0	0	1
179	14	0	2	1	1	2	1	0	0	0	0	0	0	0	0	0	0	0	0	0
180	14	0	6	1	1	1	0	0	0	1	1	0	0	0	0	1	0	0	0	1
181	16	0	2	1	2	2	2	0	1	1	1	0	1	0	0	1	0	0	1	1
182	15	1	5	3	.	1	2	0	1	1	1	1	1	0	0	1	1	0	1	1
183	15	1	9	4	3	2	1	0	0	1	0	0	0	0	1	0	0	0	0	1
184	16	1	2	.	.	2	2	1	1	1	0	1	0	0	0	0	0	0	0	1
185	14	0	6	1	1	2	0	0	1	1	1	0	0	0	0	1	0	0	0	1
186	16	0	6	3	1	2	1	0	0	1	1	1	0	0	0	1	0	1	1	1
187	17	0	2	4	4	2	2	0	0	0	0	0	0	0	0	0	0	0	0	0
188	15	0	6	.	1	2	2	0	0	1	0	0	0	0	0	1	1	1	0	1
189	16	0	2	2	2	1	2	0	0	1	0	0	0	0	0	1	0	0	0	1
190	17	1	9	4	4	2	0	1	0	1	0	0	0	0	0	0	0	0	0	1
191	17	0	2	0	.	2	2	1	1	1	0	0	0	0	1	1	0	0	1	1
192	14	1	7	1	1	2	0	0	0	1	1	1	0	0	0	0	0	0	0	1
193	16	0	6	1	2	2	0	1	0	1	0	0	0	0	0	1	0	0	0	1
194	17	0	6	4	.	2	0	0	0	1	1	0	1	0	0	0	0	0	1	1
195	18	0	3	1	3	2	2	1	0	0	0	0	0	0	0	1	0	0	0	1
196	16	1	9	4	4	2	2	1	1	1	0	0	0	0	0	0	0	0	0	1
197	17	1	7	4	4	1	1	0	1	1	0	0	0	0	1	0	0	0	0	1
198	15	1	7	2	3	2	2	0	1	1	0	0	0	0	0	1	0	0	0	1
199	18	0	1	3	3	2	0	1	0	1	1	0	0	0	1	0	0	1	0	1
200	14	1	9	4	3	2	0	0	0	0	0	0	0	0	0	0	0	0	0	0
201	13	0	6	2	0	2	0	0	0	1	0	0	0	0	0	0	0	0	0	1
202	17	0	6	0	0	2	0	0	0	1	1	1	0	0	0	1	0	0	1	1
203	14	0	6	0	0	1	1	0	0	1	1	0	0	0	0	1	0	0	0	1
204	16	0	6	1	2	2	0	0	0	1	0	0	0	0	0	0	0	0	0	1
205	17	0	6	1	2	2	0	1	0	0	0	0	0	0	0	1	0	0	0	1
206	15	0	6	1	2	2	0	1	0	1	0	0	0	0	0	1	0	0	1	1
207	18	0	7	0	0	2	0	0	0	1	1	0	0	0	1	1	1	0	0	1
208	17	0	7	0	0	2	0	0	0	1	0	0	0	0	0	0	0	0	0	1
209	17	0	3	1	1	2	2	1	0	1	1	1	1	1	1	1	1	0	0	1
210	16	0	6	2	2	2	0	1	1	1	1	1	1	0	0	1	1	1	0	1
211	14	1	1	3	2	2	2	1	1	1	1	0	1	1	0	1	0	0	0	1
212	17	0	6	2	2	1	0	1	1	1	1	1	1	0	1	1	0	0	0	1
213	15	1	9	4	4	1	0	0	1	1	0	0	0	0	0	1	0	0	0	1
214	13	0	7	2	.	4	1	0	0	0	0	0	0	0	0	0	0	0	0	0
215	16	0	6	4	3	2	0	0	1	1	1	0	0	0	0	1	0	0	0	1
216	18	0	6	0	0	1	0	1	0	1	0	0	0	0	0	0	0	0	0	1
217	18	0	2	0	0	2	1	0	0	0	0	0	0	0	0	0	0	0	0	0
218	15	0	6	3	2	2	0	1	0	0	0	0	0	0	0	0	0	0	0	0
219	18	0	6	0	1	1	0	1	1	1	0	0	0	0	0	0	0	0	0	1
220	18	0	6	1	0	2	1	1	1	1	1	1	1	0	1	1	1	0	1	1
221	17	0	6	1	0	2	0	1	1	1	0	0	0	0	0	1	0	0	0	1
222	18	1	7	2	3	2	1	0	0	1	1	1	1	1	0	1	0	1	0	1
223	15	0	6	2	3	2	0	1	0	1	0	0	0	0	0	0	0	0	0	1
224	17	0	6	3	3	2	1	0	0	0	0	0	0	0	0	1	0	0	0	1
225	17	0	6	3	3	2	1	0	1	1	0	0	0	0	0	1	0	0	0	1
226	16	0	7	1	0	2	0	0	0	1	1	1	1	1	1	1	1	1	1	1
227	14	0	6	1	3	2	0	1	0	1	1	0	0	0	0	1	0	0	0	1
228	14	0	2	3	0	2	2	1	0	1	1	0	0	0	0	0	0	0	0	1
229	16	0	3	1	3	2	0	1	0	1	1	0	0	1	0	1	0	0	0	1
230	16	1	9	2	1	2	0	0	0	0	0	0	0	0	0	0	0	0	0	0
231	16	0	6	1	0	2	0	1	0	1	0	0	0	0	0	1	0	0	0	1
232	15	0	6	2	0	2	0	0	0	1	1	0	0	0	0	1	0	0	0	1
233	17	1	6	3	4	2	0	0	0	1	1	0	0	1	0	1	1	1	0	1
234	15	1	7	1	3	1	0	1	0	1	0	0	0	0	0	0	0	0	0	1
235	17	0	6	1	0	2	0	0	0	1	1	0	0	0	1	1	0	0	0	1
236	15	0	6	1	1	2	0	0	0	0	0	0	0	0	0	1	0	0	0	1
237	18	0	6	0	0	2	0	1	1	0	0	0	0	0	1	0	0	0	0	1
238	14	0	6	1	0	1	1	0	0	1	1	0	0	0	0	1	0	0	0	1
239	15	0	6	3	.	1	0	0	0	0	0	0	0	0	0	0	0	0	0	0
240	15	0	3	2	1	2	0	1	1	1	1	0	0	0	0	1	0	0	0	1
241	17	0	3	.	.	2	0	0	0	1	1	0	0	0	0	1	0	1	0	1
242	17	0	2	3	1	1	1	0	0	0	0	0	0	0	0	0	0	0	0	0
243	17	0	6	1	1	2	0	1	1	1	1	1	1	0	0	1	1	0	1	1
244	18	1	9	4	.	2	0	1	0	0	0	0	0	0	0	0	0	0	0	0
245	13	0	6	1	2	3	2	0	1	1	0	0	0	0	0	0	0	0	0	1
246	16	0	6	1	1	2	0	1	1	1	0	0	0	0	0	0	0	0	0	1
247	15	0	6	1	.	1	1	1	0	1	0	1	0	0	0	1	0	0	0	1
248	14	0	6	3	2	2	1	0	0	1	1	1	0	0	0	1	0	0	0	1
249	17	0	2	1	1	2	2	1	0	1	0	0	0	0	0	0	0	0	0	1
250	15	0	3	4	3	2	0	1	0	1	1	0	0	0	1	0	0	0	0	1
251	16	0	6	0	1	2	2	0	0	0	0	0	0	0	0	0	0	0	0	0
252	17	0	6	1	0	2	1	1	1	0	0	0	0	0	0	0	0	0	0	0
253	16	0	6	3	4	2	0	0	0	1	0	0	0	0	1	1	0	0	0	1
254	16	0	6	3	.	2	2	1	0	1	0	1	0	0	1	1	0	0	0	1
255	15	0	6	0	3	4	0	0	0	0	0	0	0	0	0	0	0	0	0	0
256	14	0	3	0	.	4	0	0	0	1	1	1	1	0	1	1	1	1	1	1
257	17	0	3	0	.	2	0	1	0	0	0	0	0	0	0	0	0	0	0	0
258	16	0	6	2	2	4	2	0	1	1	1	1	1	0	0	1	0	0	0	1
259	17	0	3	1	1	1	0	0	0	0	0	0	0	0	0	1	0	0	0	1
260	16	0	2	.	.	2	1	0	0	1	0	0	1	0	0	0	0	0	0	1
261	13	0	6	0	0	2	1	0	0	1	1	1	1	0	0	1	1	1	1	1
262	17	0	3	3	.	1	0	1	0	1	0	0	0	0	0	1	0	0	0	1
263	18	1	6	0	2	2	0	1	0	1	1	0	0	0	0	1	0	0	0	1
264	16	0	6	0	0	1	1	1	0	0	0	0	0	0	0	1	0	0	0	1
265	15	1	6	1	3	2	0	1	0	1	1	1	1	1	1	1	1	1	0	1
266	17	1	9	3	.	1	0	0	0	1	0	0	0	0	0	1	1	0	0	1
267	17	1	9	2	2	2	1	1	1	1	1	1	0	0	0	1	1	0	1	1
268	18	0	2	4	4	2	2	0	0	0	0	0	0	0	0	0	0	0	0	0
269	17	1	6	4	4	2	0	1	0	0	0	0	0	0	0	0	0	1	0	1
270	16	0	2	4	2	1	1	0	1	1	1	0	0	0	0	1	0	0	0	1
271	18	1	3	3	.	4	1	1	1	0	1	0	0	0	1	1	1	0	0	1
272	16	1	3	2	3	1	0	1	0	1	1	0	0	0	0	0	1	0	0	1
273	16	0	1	1	3	2	2	1	0	1	1	0	0	0	1	1	0	1	0	1
274	14	1	9	4	3	2	2	0	0	1	1	1	1	1	1	1	1	1	1	1
275	17	1	2	0	1	2	0	1	1	1	1	1	1	0	0	1	1	1	0	1
276	18	1	7	1	2	2	1	1	1	1	0	0	0	0	0	0	0	0	0	1
277	17	0	3	2	1	1	0	1	1	1	0	0	0	0	0	1	0	0	0	1
278	15	1	9	0	2	2	0	0	1	1	1	0	0	0	0	1	0	1	0	1
279	15	1	9	2	4	1	2	0	0	1	1	1	0	0	1	1	0	0	1	1
280	17	1	7	.	.	2	1	1	0	1	1	0	0	0	0	0	0	0	0	1
281	16	1	6	2	0	2	2	0	0	1	1	0	0	1	1	0	0	0	0	1
282	18	0	3	0	1	2	0	1	0	1	0	0	0	0	0	1	0	0	0	1
283	17	1	3	4	.	2	2	.	.	.	.	.	.	.	.	.	.	.	.	.
284	17	1	6	0	1	1	0	1	0	0	0	0	0	0	0	1	0	0	0	1
285	16	1	6	3	2	2	0	0	1	1	0	1	1	0	0	1	1	0	0	1
286	17	0	3	2	2	1	1	1	1	1	0	0	0	0	0	0	0	0	0	1
287	18	1	6	0	3	2	1	1	1	1	1	1	1	1	1	1	0	0	1	1
288	17	1	6	1	.	2	2	1	0	1	0	0	0	0	0	1	0	0	0	1
289	18	1	9	3	0	1	0	1	0	1	1	0	1	0	0	1	1	0	0	1
290	14	1	9	2	3	2	2	0	0	0	0	0	0	0	0	1	0	0	0	1
291	15	0	3	0	0	2	1	0	0	1	0	0	0	0	0	1	0	0	0	1
292	15	1	9	1	4	2	1	1	1	1	1	0	1	0	1	1	0	0	0	1
293	16	1	6	0	2	2	0	1	0	1	1	1	1	1	1	0	1	0	0	1
294	15	1	3	1	.	2	1	0	0	1	0	1	0	0	1	1	0	0	0	1
295	16	1	9	4	.	1	0	0	0	1	0	0	0	0	0	1	0	0	0	1
296	16	0	6	3	3	2	1	0	1	1	1	1	1	0	0	1	1	0	1	1
297	13	1	1	.	4	2	1	0	1	0	1	1	0	0	1	1	0	0	0	1
298	18	1	6	3	4	1	2	1	0	0	1	0	1	0	0	1	0	0	1	1
299	14	0	7	.	.	2	0	0	0	1	1	1	1	0	0	0	1	1	0	1
300	15	0	7	0	0	2	0	0	0	1	1	1	1	0	0	1	1	1	1	1
301	18	1	6	4	4	2	2	0	0	1	0	0	0	0	0	0	0	0	0	1
302	16	1	9	3	.	2	2	0	0	1	0	1	0	0	0	0	0	0	0	1
303	16	1	1	1	3	1	2	0	.	1	1	1	0	0	0	1	1	1	0	1
304	17	1	3	1	.	2	2	1	0	1	0	0	1	0	0	1	0	0	0	1
305	17	1	6	1	.	2	0	1	1	1	0	0	0	0	0	1	1	0	0	1
306	18	1	6	0	4	1	1	1	1	1	1	0	0	0	1	1	0	0	0	1
307	17	1	6	4	2	2	0	0	0	0	0	0	0	0	0	0	0	0	0	0
308	17	1	1	2	4	2	2	1	1	1	1	0	0	1	1	1	1	0	0	1
309	16	0	3	.	.	1	0	0	0	1	1	1	1	0	0	1	1	1	0	1
310	18	0	3	0	0	2	0	1	1	1	1	1	1	1	1	1	1	1	1	1
311	17	1	6	4	4	2	2	1	1	0	0	0	0	0	0	1	0	0	0	1
312	17	1	6	2	0	2	0	0	0	1	1	1	0	0	0	1	0	0	0	1
313	18	0	3	0	0	1	0	1	0	1	1	1	1	1	0	0	1	1	1	1
314	17	1	6	2	2	2	0	1	0	0	0	0	0	0	0	0	0	0	0	0
315	17	0	2	2	1	2	0	1	0	1	0	0	0	0	0	0	0	0	0	1
316	18	0	1	3	3	2	0	1	1	1	1	0	0	1	1	1	0	0	0	1
317	16	0	3	3	3	2	2	0	0	1	1	1	0	0	0	1	1	0	1	1
318	18	1	3	2	3	2	0	1	0	1	0	0	0	0	0	0	0	0	0	1
319	16	0	2	4	4	2	0	0	0	1	0	1	0	0	0	1	1	0	1	1
320	16	0	3	1	3	2	0	0	0	1	0	0	1	0	0	0	0	0	0	1
321	17	0	9	2	.	2	0	1	1	1	1	1	1	1	1	0	1	1	0	1
322	17	0	7	2	4	2	2	1	1	1	1	1	1	0	0	1	1	1	0	1
323	13	1	6	0	0	1	0	1	0	1	0	0	0	0	0	1	0	0	0	1
324	18	0	3	0	2	2	2	0	0	1	1	1	1	0	0	1	1	1	0	1
325	17	1	6	3	3	2	0	1	0	1	0	0	0	0	0	1	0	0	0	1
326	16	1	6	0	2	1	0	1	0	0	0	0	0	0	0	0	0	0	0	0
327	18	1	3	2	2	1	2	1	1	1	1	0	0	0	0	1	1	0	0	1
328	17	0	3	3	3	2	1	0	1	1	0	0	0	0	0	1	0	0	0	1
329	17	0	3	3	3	1	1	1	0	0	0	0	0	0	0	0	0	0	0	0
330	16	0	7	.	.	2	2	1	1	1	1	1	1	1	0	1	0	0	0	1
331	15	0	2	2	2	2	0	0	0	1	1	1	1	0	0	0	0	0	0	1
332	18	1	9	.	.	2	1	1	1	1	1	1	1	0	1	1	1	1	0	1
333	16	1	6	1	0	2	1	1	0	0	0	0	0	0	0	0	0	0	0	0
334	16	0	3	1	3	2	0	0	0	1	1	1	1	1	0	0	0	0	0	1
335	14	0	3	1	1	1	2	0	0	1	0	0	0	0	0	1	0	1	0	1
336	16	0	2	0	0	1	1	0	0	0	0	0	0	0	0	0	0	0	0	0
337	18	0	1	3	4	2	0	1	1	1	1	0	1	0	1	1	1	1	1	1
338	18	1	9	4	4	2	0	1	1	1	0	0	0	0	0	0	0	0	0	1
339	15	0	3	3	3	2	2	0	0	1	0	0	1	0	0	0	0	1	0	1
340	16	0	3	1	.	2	1	0	0	1	1	0	1	0	0	1	0	1	0	1
341	15	1	9	4	.	2	0	1	0	1	1	1	1	0	.	0	0	0	0	1
342	17	0	7	0	.	1	1	1	1	1	1	0	0	0	0	0	0	0	0	1
343	15	0	3	2	.	2	0	1	0	1	0	1	1	0	0	0	0	0	0	1
344	14	0	3	3	3	1	0	0	0	1	1	1	1	1	0	0	0	1	0	1
345	18	1	9	2	2	2	0	1	0	1	0	0	0	0	1	1	0	0	0	1
346	16	1	9	3	3	2	2	0	0	0	0	0	0	0	0	0	0	0	0	0
347	18	1	7	1	2	2	0	1	0	1	1	0	0	0	0	0	0	0	0	1
348	17	0	7	1	2	2	0	1	0	1	0	0	0	0	0	1	1	1	0	1
349	17	0	3	1	0	1	0	1	1	1	1	0	1	0	0	1	1	0	0	1
350	17	1	6	3	3	2	0	1	0	1	1	0	0	0	0	1	0	1	0	1
351	18	0	3	1	0	2	0	1	0	0	0	0	0	0	0	0	0	0	0	0
352	17	0	1	2	3	2	2	1	1	0	0	0	0	0	0	1	0	1	0	1
353	17	0	7	0	0	2	0	1	1	1	1	1	1	1	1	0	1	1	1	1
354	18	1	9	2	1	2	0	1	0	1	0	0	0	0	1	0	0	0	0	1
355	18	1	6	0	.	2	0	1	1	1	1	1	1	0	1	1	0	0	1	1
356	15	1	7	0	.	2	2	0	1	1	0	0	0	0	0	0	1	0	0	1
357	16	1	9	.	.	2	1	0	0	1	0	0	0	0	0	0	0	0	0	1
358	17	0	9	0	.	2	2	0	0	0	0	0	0	0	0	1	0	0	0	1
359	16	1	6	3	3	1	0	0	0	1	1	1	0	0	0	1	0	0	1	1
360	14	1	6	3	3	1	0	0	1	1	0	1	0	0	0	1	0	0	0	1
361	17	1	9	2	3	1	2	1	0	1	0	0	0	0	1	1	0	0	0	1
362	15	1	6	.	.	2	1	0	0	1	1	0	1	0	0	1	0	0	1	1
363	17	0	3	2	2	2	0	1	1	1	1	1	1	0	0	1	0	1	0	1
364	17	0	3	.	.	2	1	1	0	.	.	.	.	.	.	.	.	.	.	.
365	16	0	3	2	3	2	0	0	0	1	1	1	1	0	0	1	0	1	1	1
366	15	0	3	.	.	1	2	1	0	1	1	0	0	0	0	1	0	0	0	1
367	16	1	6	3	3	1	0	0	1	1	0	0	0	0	0	1	0	0	0	1
368	17	0	7	3	3	2	0	1	0	1	0	1	0	0	1	1	0	0	0	1
369	17	0	3	2	1	2	0	1	0	1	1	0	0	0	0	1	0	0	0	1
370	15	1	6	.	.	2	2	1	1	1	0	0	0	0	0	1	0	0	0	1
371	17	0	7	2	.	2	0	1	1	1	1	1	1	1	1	1	1	1	1	1
372	14	0	6	1	0	2	0	0	0	1	0	0	0	0	0	1	0	0	0	1
373	13	1	9	2	3	2	0	0	0	1	1	1	1	1	1	1	1	1	1	1
374	14	0	6	1	0	2	1	0	0	1	1	1	1	1	0	1	0	1	0	1
375	17	1	3	4	4	2	2	0	0	1	1	0	0	0	0	0	0	0	0	1
376	14	0	6	3	3	1	0	1	0	1	1	1	0	0	1	1	1	1	1	1
377	17	1	9	.	.	2	0	0	1	1	1	0	0	0	0	1	0	0	0	1
378	14	0	6	1	1	2	0	0	0	1	1	0	0	0	0	1	0	0	0	1
379	14	1	3	1	2	2	0	0	0	1	1	1	0	0	0	1	0	0	0	1
380	17	0	6	0	1	2	0	0	1	1	0	0	0	0	0	0	0	0	0	1
381	16	0	7	.	.	2	2	0	0	1	0	0	0	0	0	0	0	0	0	1
382	17	1	1	0	0	2	1	0	1	1	0	1	0	0	0	1	0	0	0	1
383	17	1	9	.	.	1	1	0	0	1	0	0	0	0	0	0	0	0	0	1
384	18	0	7	1	2	1	0	1	0	1	0	0	0	0	0	1	0	0	0	1
385	14	0	6	3	3	2	2	1	1	1	1	1	1	0	0	1	0	0	0	1
386	17	1	2	4	3	2	2	1	0	1	1	1	1	1	1	1	1	1	1	1
387	14	1	6	2	3	2	0	1	1	1	1	1	1	1	1	1	1	1	1	1
388	16	0	2	3	4	2	1	1	0	1	1	1	0	0	0	1	0	0	0	1
389	17	0	7	2	3	2	0	1	1	1	0	0	0	0	1	1	1	1	1	1
390	14	0	6	2	2	2	0	1	0	1	1	0	0	0	0	1	0	0	0	1
391	16	1	9	2	4	2	0	1	0	1	0	0	0	0	0	1	0	0	0	1
392	18	1	9	4	4	1	2	0	0	1	1	0	0	0	1	0	0	0	0	1
393	17	1	7	0	3	1	0	0	0	0	0	0	0	0	1	0	0	0	0	1
394	18	1	9	2	4	2	1	1	1	1	0	0	0	0	0	0	0	0	0	1
395	16	0	7	2	1	2	1	1	0	1	0	0	0	0	0	0	0	0	0	1
396	16	0	7	2	2	2	0	1	1	1	1	0	0	0	1	0	1	0	0	1
397	16	1	9	3	4	1	1	0	0	0	1	0	0	0	0	1	0	0	0	1
398	15	1	1	.	4	2	0	1	0	1	1	1	1	1	1	1	1	1	1	1
399	16	1	9	1	2	2	1	0	0	0	0	0	0	0	0	1	0	0	0	1
400	18	0	7	2	4	1	0	1	1	1	0	0	0	0	0	1	0	0	0	1
401	14	0	6	2	2	2	0	1	1	1	1	1	0	0	1	0	0	0	0	1
402	18	1	3	3	4	2	0	0	0	1	1	1	0	1	1	0	0	1	0	1
403	16	0	2	1	1	2	1	0	0	1	0	0	0	0	0	0	0	0	0	1
404	17	0	6	3	.	1	0	1	0	1	1	1	0	0	0	1	0	0	0	1
405	18	1	9	.	4	1	2	1	0	1	1	1	0	1	1	1	1	0	0	1
406	18	1	6	4	4	2	2	1	1	1	0	0	0	0	0	1	0	0	0	1
407	18	0	6	2	2	2	0	1	1	1	0	0	0	0	0	0	0	0	0	1
408	17	0	3	2	4	1	2	0	0	0	0	0	0	0	0	0	0	0	0	0
409	18	1	1	2	3	1	0	1	1	1	1	1	1	1	1	1	1	1	1	1
410	17	0	7	2	3	4	1	1	1	0	0	0	0	0	0	1	0	0	0	1
411	15	0	2	1	0	2	2	0	0	1	0	0	0	0	0	0	0	0	0	1
412	17	0	7	1	0	2	0	0	0	0	0	0	0	0	0	0	0	0	0	0
413	14	1	9	4	4	2	1	0	0	1	1	0	0	1	0	0	0	0	0	1
414	18	0	2	0	1	2	2	0	0	1	0	1	0	0	0	1	0	0	0	1
415	14	0	7	2	2	2	2	0	0	1	0	0	0	0	0	0	0	0	0	1
416	14	0	7	2	1	3	0	1	1	1	0	0	0	0	0	1	0	0	0	1
417	16	0	7	2	2	1	1	1	0	1	1	1	1	0	0	1	1	1	0	1
418	15	1	9	2	1	2	1	1	0	1	1	0	0	0	0	0	0	0	0	1
419	13	0	1	.	.	2	2	.	.	.	.	.	.	.	.	.	.	.	.	.
420	14	1	1	3	3	2	0	1	0	1	1	1	0	0	0	1	0	0	0	1
421	14	1	6	.	2	2	1	1	1	1	1	1	1	0	0	1	0	1	0	1
422	17	1	9	3	4	2	0	0	0	1	1	1	1	1	0	1	0	0	0	1
423	17	1	9	2	3	2	0	1	1	0	0	0	0	0	0	0	0	0	0	0
424	17	1	3	3	1	2	2	0	0	1	0	0	0	0	0	0	0	0	0	1
425	15	0	2	1	1	2	0	0	0	0	0	0	0	0	0	0	0	0	0	0
426	16	1	9	0	0	2	1	1	0	1	0	1	0	0	0	0	0	1	1	1
427	16	0	2	2	.	2	1	1	0	1	0	0	0	0	0	1	0	0	0	1
428	15	1	3	0	2	2	0	1	0	1	1	1	1	1	0	1	0	0	0	1
429	15	0	2	1	0	2	2	0	1	0	0	0	0	0	0	0	0	0	0	0
430	17	0	2	2	2	2	2	0	0	0	0	0	0	0	0	0	0	0	0	0
431	17	0	5	1	0	1	1	1	0	1	1	1	0	0	0	1	0	1	1	1
432	15	1	6	4	.	1	1	1	1	1	0	0	0	0	0	1	0	0	0	1
433	16	0	7	1	2	2	1	0	1	1	0	0	0	0	0	1	0	0	0	1
434	16	0	1	4	2	2	0	0	0	1	1	1	1	0	0	0	1	0	0	1
435	15	0	7	2	2	2	0	1	1	1	1	1	1	1	0	1	0	1	1	1
436	14	0	1	3	3	1	0	1	0	1	1	1	0	0	1	1	1	0	0	1
437	15	0	3	4	4	1	0	1	1	0	0	0	0	0	1	0	0	0	0	1
438	16	1	9	3	3	2	2	0	0	0	0	0	0	0	0	0	0	0	0	0
439	14	1	9	0	.	2	0	0	0	1	0	0	0	0	0	1	0	0	0	1
440	14	0	7	1	.	2	2	1	1	1	1	1	1	0	0	1	1	1	1	1
441	13	0	6	1	.	4	2	0	0	0	0	0	0	0	0	0	0	0	0	0
442	16	0	2	1	0	2	1	0	0	0	0	0	0	0	0	0	0	0	0	0
443	15	1	3	2	4	2	2	1	1	1	1	1	1	0	0	1	1	1	0	1
444	16	0	7	2	.	2	0	1	1	1	1	1	1	1	1	1	1	1	1	1
445	13	1	9	0	3	2	0	1	0	1	1	1	0	0	0	1	1	1	0	1
446	17	1	7	1	1	2	2	0	0	1	0	0	0	0	0	0	0	0	0	1
447	13	0	6	0	0	2	0	0	0	1	1	1	0	0	0	1	0	0	0	1
448	15	0	7	4	3	1	2	0	0	0	0	0	0	0	0	0	0	0	0	0
449	17	1	7	2	3	1	2	1	1	1	0	0	1	0	0	0	0	0	0	1
450	14	0	7	2	.	2	0	0	0	1	1	0	0	0	0	0	1	0	0	1
451	15	1	9	1	4	1	2	0	0	1	1	0	0	0	0	0	0	0	0	1
452	18	1	3	0	1	2	0	1	0	1	0	0	0	0	0	1	0	0	0	1
453	16	1	9	2	.	1	1	1	0	1	1	0	0	0	1	1	0	0	0	1
454	18	0	3	1	2	1	1	1	1	1	1	0	0	0	0	1	1	0	0	1
455	15	0	6	1	1	2	0	1	1	1	0	0	0	0	0	0	0	1	0	1
456	14	0	3	3	2	2	1	1	1	1	0	0	0	0	1	1	0	0	1	1
457	17	0	3	1	.	2	0	1	0	0	0	0	0	0	0	0	0	0	0	0
458	18	0	6	1	2	2	1	1	0	1	1	0	0	0	0	1	1	0	0	1
459	17	1	6	4	2	2	0	1	0	0	1	0	0	0	0	0	0	0	0	1
460	17	1	9	4	4	2	0	1	1	1	0	0	0	0	0	0	0	0	0	1
461	16	0	2	4	4	2	0	1	0	1	0	0	0	0	0	1	0	0	0	1
462	16	0	3	0	0	2	0	1	1	1	1	0	0	0	1	1	0	0	0	1
463	16	0	2	1	1	2	0	1	1	1	1	0	0	0	1	1	1	1	0	1
464	16	0	6	0	1	2	0	1	0	1	1	1	0	0	1	0	0	0	0	1
465	16	1	3	1	1	2	0	0	0	1	0	0	0	0	0	0	0	0	0	1
466	17	0	6	0	0	2	0	1	0	1	0	0	0	0	0	0	0	0	0	1
467	17	1	6	2	1	2	0	1	0	1	1	0	0	0	0	1	0	0	0	1
468	17	0	7	2	1	4	2	1	1	1	1	1	1	0	0	1	1	1	1	1
469	17	0	6	1	1	2	1	1	0	1	0	0	0	0	0	0	0	0	0	1
470	18	0	2	4	4	2	1	0	0	1	0	0	0	0	0	0	0	0	0	1
471	18	1	6	1	.	2	0	1	0	1	0	0	0	0	1	1	0	0	0	1
472	17	1	9	2	3	2	0	0	0	1	1	1	1	1	1	1	1	0	0	1
473	18	1	9	0	3	2	2	0	0	1	0	0	0	1	0	0	1	0	0	1
474	17	0	5	0	0	1	0	1	0	1	0	0	0	0	0	1	0	0	0	1
475	16	0	6	0	0	1	0	1	0	1	1	1	1	1	0	0	1	1	1	1
476	17	0	6	0	1	2	2	0	0	1	0	0	0	0	0	0	0	0	0	1
477	17	0	6	4	4	1	0	0	0	1	0	0	0	0	0	1	0	0	0	1
478	17	0	3	2	.	1	1	1	1	1	0	0	0	0	0	1	0	0	0	1
479	16	0	3	1	2	1	0	1	1	0	1	0	0	0	0	0	0	0	0	1
480	17	0	3	2	1	2	0	0	0	1	1	0	0	0	0	0	1	0	0	1
481	15	0	6	2	1	1	1	1	1	1	0	0	0	0	0	1	0	1	0	1
482	17	1	3	1	.	2	0	0	1	0	0	0	0	0	0	0	0	0	0	0
483	18	0	6	1	1	2	0	1	0	1	1	1	1	1	1	0	1	0	0	1
484	17	0	2	3	4	1	0	1	0	1	0	0	0	0	0	0	0	0	0	1
485	18	0	2	4	3	2	0	1	1	1	1	0	0	0	1	1	0	0	0	1
486	15	1	9	4	.	2	1	0	0	1	0	0	0	0	0	0	0	0	1	1
487	18	0	2	2	3	2	1	0	0	0	0	0	0	0	0	0	0	0	0	0
488	17	0	6	3	1	2	0	1	1	1	0	0	0	0	0	0	0	0	0	1
489	16	1	3	2	0	1	0	1	1	1	0	0	0	0	0	0	0	0	0	1
490	17	1	6	3	4	2	2	1	1	1	1	1	1	1	1	1	1	0	0	1
491	17	0	3	2	2	1	2	1	0	1	1	0	0	0	0	0	0	0	0	1
492	18	1	9	4	4	1	0	0	0	0	0	0	0	0	0	0	0	0	0	0
493	18	0	6	3	1	2	0	1	0	1	1	0	0	0	0	1	0	0	0	1
494	18	0	2	1	1	2	0	1	1	1	1	1	1	0	1	1	0	0	0	1
495	15	0	6	1	2	1	2	1	0	0	0	0	0	0	0	0	0	0	0	0
496	18	0	2	1	1	1	1	1	1	1	1	1	0	0	0	1	1	0	1	1
497	16	1	6	1	3	1	1	0	0	1	1	0	0	0	0	0	0	0	0	1
498	17	0	6	1	1	2	0	0	0	0	0	0	0	0	0	1	0	0	0	1
499	17	1	3	3	3	2	0	1	0	0	0	0	0	0	0	0	0	0	0	0
500	17	0	6	0	1	2	0	1	1	1	1	1	1	0	0	0	0	1	0	1
501	15	0	2	3	1	2	0	0	0	0	0	0	0	0	0	0	0	0	0	0
502	16	0	6	1	1	1	0	1	0	1	0	0	0	0	0	0	0	0	0	1
503	13	0	3	1	1	1	1	0	0	1	0	0	0	0	0	1	0	0	0	1
504	18	0	2	0	3	2	0	1	0	0	0	0	0	0	0	0	0	0	0	0
505	18	1	9	0	3	2	0	1	1	1	1	0	0	0	1	0	1	1	0	1
506	18	0	2	2	4	2	1	0	1	1	0	0	0	0	0	1	0	0	0	1
507	17	0	3	2	4	2	0	0	0	1	1	1	1	1	0	1	0	1	1	1
508	16	0	3	3	.	2	0	1	0	1	1	1	1	1	1	0	1	0	0	1
509	16	1	3	.	.	2	1	1	0	1	1	1	1	1	0	1	1	0	1	1
510	18	0	6	0	1	1	1	0	0	0	0	0	0	0	0	0	0	0	0	0
511	15	1	3	3	2	2	0	0	0	1	1	0	0	1	0	0	1	0	1	1
512	17	1	1	2	2	2	0	1	0	1	1	1	1	0	0	1	0	0	0	1
513	17	0	3	2	2	2	2	1	0	1	1	0	1	0	0	1	0	0	0	1
514	18	1	6	1	3	2	1	1	1	1	1	0	0	0	0	1	1	0	0	1
515	14	1	7	1	1	1	0	0	1	1	1	1	0	0	1	1	0	0	1	1
516	18	1	6	1	1	2	1	1	0	1	0	0	0	0	0	0	0	0	0	1
517	18	0	6	1	0	2	0	1	1	0	0	0	0	0	0	0	0	0	0	0
518	18	1	3	1	0	1	2	1	0	0	0	0	0	0	0	0	0	0	0	0
519	14	1	3	1	3	1	0	1	0	1	1	1	1	0	0	0	0	0	0	1
520	18	1	3	4	.	2	1	1	0	1	0	0	0	0	0	1	0	1	0	1
521	16	1	3	0	2	2	0	1	0	1	0	0	0	0	0	0	0	0	0	1
522	14	1	5	4	4	2	0	0	0	0	0	0	0	0	0	0	0	0	0	0
523	17	0	2	3	1	2	0	1	0	1	0	0	0	0	0	0	0	0	0	1
524	17	1	6	3	3	1	0	1	1	1	1	0	0	0	0	1	0	0	0	1
525	17	0	2	3	3	2	1	1	1	1	0	0	0	0	0	0	0	0	0	1
526	17	0	6	0	1	1	0	1	0	1	0	0	0	0	0	0	0	0	0	1
527	18	1	7	0	2	2	0	1	1	1	1	1	0	0	0	1	1	0	0	1
528	18	0	6	0	1	2	0	1	0	1	0	0	0	0	0	1	0	0	0	1
529	13	0	3	0	1	1	2	0	0	1	1	0	1	0	0	1	0	0	0	1
530	18	1	6	3	2	2	0	1	1	1	1	1	0	0	0	1	0	0	0	1
531	17	1	9	2	2	1	0	1	0	0	0	0	0	0	0	0	0	0	0	0
532	18	1	3	1	0	2	0	1	1	1	0	0	0	0	0	0	0	0	0	1
533	17	1	9	4	4	1	1	0	0	0	0	0	0	0	0	0	0	0	0	0
534	16	0	2	1	1	1	1	0	0	1	0	0	0	0	1	0	0	0	0	1
535	16	1	3	2	2	2	0	1	0	1	0	1	0	0	1	0	0	0	0	1
536	17	1	3	2	.	2	0	0	0	1	1	1	1	0	0	1	0	1	1	1
537	17	1	6	1	1	2	0	1	0	1	0	0	0	0	0	0	0	0	0	1
538	16	0	3	0	2	1	0	0	0	0	0	0	0	0	0	1	0	0	0	1
539	18	1	3	.	.	2	0	0	0	1	0	0	0	0	1	1	1	0	0	1
540	15	1	6	.	.	1	1	1	0	1	1	1	1	1	1	1	1	1	1	1
541	17	1	7	2	3	1	0	1	1	1	0	0	0	0	0	1	0	0	0	1
542	16	1	9	2	4	2	0	1	0	1	0	0	0	0	1	1	0	0	0	1
543	17	1	1	3	.	2	1	1	1	1	0	0	0	0	0	0	1	0	0	1
544	14	0	3	3	3	1	2	1	0	0	0	0	0	0	0	0	0	0	0	0
545	16	0	3	3	3	2	0	1	0	0	0	0	0	0	0	0	0	0	0	0
546	13	0	7	.	4	4	0	1	0	1	0	1	0	0	0	1	1	1	0	1
547	16	1	9	3	4	2	1	0	0	1	1	1	1	0	1	0	1	0	1	1
548	14	0	6	3	3	2	0	1	1	1	1	1	1	1	0	1	1	1	1	1
549	14	1	1	.	.	2	1	1	0	1	0	0	0	0	0	0	0	0	0	1
550	14	0	6	3	0	2	2	0	0	1	1	1	1	0	0	1	1	1	1	1
551	14	0	2	.	.	2	2	0	0	1	0	0	0	0	0	1	0	0	1	1
552	15	0	6	2	.	2	1	1	0	1	1	0	0	0	0	1	0	0	0	1
553	16	0	6	1	1	2	1	1	1	1	1	0	0	0	0	1	0	0	0	1
554	15	0	7	1	2	2	0	0	0	1	0	0	0	0	0	1	0	0	0	1
555	16	0	3	1	1	2	2	0	1	1	0	0	0	0	0	1	0	0	0	1
556	17	1	9	2	4	2	2	1	1	1	1	1	1	1	0	1	1	0	0	1
557	16	1	7	2	2	2	0	0	1	1	0	0	0	0	0	1	1	1	1	1
558	15	0	3	2	2	4	0	0	0	1	1	1	0	1	0	1	0	0	0	1
559	16	0	6	2	1	2	2	1	1	1	1	1	1	1	1	1	1	1	1	1
560	16	0	3	3	3	2	1	0	0	1	0	0	0	0	0	0	0	0	0	1
561	16	0	6	1	1	2	0	1	0	1	1	1	0	0	0	1	1	0	0	1
562	17	1	9	3	3	2	1	1	1	1	1	1	1	0	0	1	1	1	1	1
563	16	1	6	3	4	2	0	1	1	1	1	0	0	0	0	1	0	0	0	1
564	17	0	7	2	3	2	1	0	0	1	0	0	0	0	0	1	0	0	0	1
565	17	1	9	0	1	2	2	0	0	1	1	1	1	0	0	1	1	0	1	1
566	16	0	6	0	1	2	0	0	0	1	1	0	0	0	0	1	0	0	0	1
567	14	0	6	2	2	2	2	1	0	1	1	0	0	0	0	1	1	0	1	1
568	16	0	6	1	1	2	2	0	0	1	0	0	0	0	0	1	0	0	0	1
569	16	0	6	4	2	2	2	1	1	1	1	1	1	0	0	1	0	0	0	1
570	16	0	7	3	2	1	0	1	0	1	1	1	0	0	1	1	0	0	1	1
571	15	0	6	2	2	1	0	0	0	0	0	0	0	0	0	0	0	0	0	0
572	16	0	6	0	2	2	0	1	0	1	1	1	1	0	0	0	1	1	0	1
573	16	0	6	1	2	2	.	.	.	.	.	.	.	.	.	.	.	.	.	.
574	18	0	3	3	4	3	1	1	0	0	0	0	0	0	0	0	0	0	0	0
575	16	1	6	3	0	2	0	1	0	1	0	0	0	0	1	0	0	0	0	1
576	16	0	6	4	4	2	0	.	.	.	.	.	.	.	.	.	.	.	.	.
577	15	1	6	1	0	1	0	0	0	1	0	0	0	0	0	1	0	0	1	1
578	13	0	1	2	2	2	1	0	0	1	0	0	0	0	0	0	0	0	0	1
579	16	1	1	3	3	2	1	0	1	1	0	0	0	0	0	1	0	0	0	1
580	18	1	9	1	1	2	0	1	1	1	1	1	1	1	0	1	1	0	1	1
581	14	0	6	1	.	2	2	1	1	1	1	0	0	0	0	1	0	0	0	1
582	18	0	6	1	1	2	1	1	1	0	0	0	0	0	0	1	0	0	0	1
583	18	1	6	4	4	1	1	1	1	1	1	1	0	0	0	0	0	0	0	1
584	16	1	9	4	4	2	0	1	1	1	0	0	0	0	0	1	0	0	0	1
585	18	0	6	2	1	2	0	1	0	1	0	0	0	0	0	0	0	0	0	1
586	17	1	6	2	2	1	1	0	0	1	1	1	0	0	1	1	0	0	0	1
587	17	1	6	3	2	2	1	0	1	1	1	1	0	0	0	1	0	0	0	1
588	14	1	3	2	2	2	1	1	0	1	1	1	1	1	0	1	1	1	1	1
589	13	0	3	0	1	1	1	0	0	0	0	0	0	0	0	0	0	0	0	0
590	15	0	3	2	3	2	2	0	1	0	0	0	0	0	0	0	0	0	0	0
591	15	1	9	4	4	2	1	0	0	1	1	0	0	0	0	1	0	0	0	1
592	17	1	3	2	1	2	0	1	1	1	1	0	0	0	0	1	0	0	0	1
593	16	0	3	0	0	2	2	0	1	1	0	0	0	0	0	1	0	0	0	1
594	15	1	6	2	4	2	1	1	1	1	0	0	0	0	0	1	0	0	0	1
595	17	1	6	3	3	2	0	1	0	0	0	0	0	0	0	0	0	0	0	0
596	16	1	1	3	3	2	0	1	0	1	1	1	0	1	0	0	0	1	1	1
597	17	1	6	3	2	2	1	0	0	1	0	0	0	0	0	0	0	0	0	1
598	15	1	6	1	1	1	0	0	0	1	0	1	0	0	0	1	0	0	0	1
599	17	1	9	.	.	1	1	0	0	0	0	0	0	0	0	0	0	0	0	0
600	15	1	9	.	.	1	2	0	0	1	0	0	0	0	0	0	0	0	0	1
601	15	0	3	1	3	2	0	.	.	.	.	.	.	.	.	.	.	.	.	.
602	18	1	6	4	4	2	0	0	1	1	0	1	0	0	1	1	0	0	0	1
603	14	1	9	.	.	2	2	1	0	1	0	1	1	0	0	1	0	0	0	1
604	17	1	7	.	.	1	0	0	0	1	1	1	1	1	1	0	0	0	0	1
605	14	0	3	1	.	2	2	0	0	1	1	0	0	0	0	1	1	0	1	1
606	17	0	3	2	.	2	0	1	1	1	1	1	0	0	0	1	0	0	0	1
607	16	1	9	1	1	2	0	1	1	1	1	1	1	1	1	1	1	1	1	1
608	18	0	3	1	3	2	0	0	0	0	1	1	0	0	0	0	0	0	0	1
609	14	0	3	.	.	2	2	1	1	1	1	1	0	0	0	1	0	1	1	1
610	15	0	3	4	4	2	2	1	0	1	1	1	1	0	0	0	0	0	0	1
611	15	1	6	3	3	1	0	1	0	1	1	1	1	1	1	1	1	1	1	1
612	17	0	3	4	.	2	0	0	0	0	0	0	0	0	0	0	0	0	0	0
613	15	0	3	2	3	1	2	0	0	1	0	0	0	0	0	0	0	0	0	1
614	17	1	6	1	3	4	0	0	0	1	1	1	0	0	0	1	0	0	0	1
615	17	1	9	4	4	2	1	1	0	0	0	0	0	0	0	0	0	0	0	0
616	18	1	6	2	4	1	1	1	0	1	1	1	1	1	0	1	0	0	1	1
617	16	1	3	1	3	1	1	.	.	.	.	.	.	.	.	.	.	.	.	.
618	16	1	1	4	3	2	2	1	1	1	0	0	0	0	0	1	0	0	0	1
619	16	1	3	2	.	1	1	0	0	1	1	1	1	0	0	1	1	0	1	1
620	15	0	7	2	.	2	0	0	0	1	0	0	0	0	0	1	0	0	0	1
621	17	0	3	3	3	1	0	1	1	1	0	0	0	0	0	1	0	0	0	1
622	18	1	6	2	2	2	2	1	1	1	0	0	0	0	0	0	0	0	1	1
623	18	0	7	1	3	2	1	1	0	0	0	0	0	0	0	0	0	0	0	0
624	17	1	9	4	3	2	2	0	0	1	1	1	1	1	1	1	1	0	1	1
625	16	0	6	0	.	1	2	1	1	1	1	1	1	0	1	0	0	0	0	1
626	14	0	6	0	0	2	0	0	1	1	0	0	0	0	1	0	0	0	0	1
627	18	1	9	4	3	2	0	0	1	1	1	1	0	0	0	1	0	1	0	1
628	18	0	6	0	1	2	0	0	0	0	0	0	0	0	0	0	0	1	0	1
629	16	0	2	2	2	1	0	0	1	0	0	0	0	0	0	0	0	0	0	0
630	17	0	7	1	1	2	0	1	1	1	0	0	0	0	0	1	0	0	0	1
631	16	0	6	2	1	2	0	0	0	1	1	0	0	0	0	0	0	0	0	1
632	16	0	2	0	0	2	0	1	1	1	0	0	0	0	0	1	0	0	0	1
633	16	0	2	1	1	2	0	0	0	1	0	0	0	0	0	0	0	0	0	1
634	17	0	3	0	4	1	0	1	1	1	1	1	1	0	0	0	0	0	1	1
635	18	0	6	1	1	2	0	1	0	1	0	0	0	0	0	1	0	0	0	1
636	16	0	6	1	0	4	0	1	0	1	1	0	1	0	0	1	0	1	0	1
637	16	0	6	0	1	2	0	1	1	1	1	0	0	0	0	1	0	0	0	1
638	16	0	6	.	2	2	0	1	0	1	1	1	1	1	1	1	1	1	0	1
639	15	0	6	1	1	2	0	0	1	1	1	1	1	0	1	1	1	0	0	1
640	18	0	7	2	0	2	2	0	1	1	0	0	0	0	0	0	0	0	0	1
641	18	0	6	1	3	2	0	1	1	1	0	0	0	0	0	0	0	0	0	1
642	16	0	6	1	0	2	0	1	0	1	0	0	0	0	0	0	0	0	0	1
643	17	1	6	2	1	2	0	1	0	1	1	1	1	0	0	0	1	1	0	1
644	15	1	6	1	1	2	0	0	0	1	0	0	0	0	0	0	0	0	0	1
645	15	0	6	1	1	2	1	0	0	1	0	0	0	0	0	1	0	0	0	1
646	17	0	6	1	1	2	1	0	0	1	0	0	0	0	0	0	0	0	0	1
647	18	1	6	4	4	1	2	1	1	1	0	0	0	0	1	1	0	0	0	1
648	17	0	9	4	1	2	2	0	0	1	0	0	0	0	0	0	0	0	0	1
649	18	1	9	3	3	2	1	0	0	1	0	0	0	0	0	1	0	0	0	1
650	17	0	6	0	.	1	0	0	0	1	0	0	0	0	0	0	0	0	0	1
651	18	0	6	1	1	2	0	0	0	1	1	0	0	0	1	1	0	0	0	1
652	18	0	6	4	4	1	0	0	0	0	0	0	0	0	0	0	0	0	0	0
653	17	0	6	1	2	4	0	1	1	1	1	1	1	1	1	0	1	1	0	1
654	15	0	6	2	1	2	0	0	0	1	1	0	0	0	0	0	0	0	0	1
655	17	0	6	1	1	1	0	1	1	1	1	1	0	0	0	1	0	0	0	1
656	17	1	6	.	.	2	2	0	1	1	1	1	1	0	0	1	0	0	0	1
657	18	1	6	4	3	2	1	0	0	0	0	0	0	0	0	0	0	0	0	0
658	16	0	2	1	1	1	0	0	0	0	0	0	0	0	0	0	0	0	0	0
659	15	0	6	0	0	2	0	0	0	1	1	0	1	0	0	1	0	0	0	1
660	15	0	2	2	3	2	0	0	0	0	0	0	1	0	0	1	1	0	0	1
661	17	0	2	.	4	2	0	0	0	1	0	0	0	0	0	0	0	0	0	1
662	16	0	6	1	.	1	1	0	0	1	1	1	1	1	1	1	1	0	0	1
663	17	1	6	0	1	2	0	1	0	1	0	0	0	0	0	1	0	0	0	1
664	18	0	6	0	0	2	0	0	0	1	0	0	0	0	0	0	0	0	0	1
665	18	0	2	2	2	1	0	1	0	1	0	0	0	0	1	1	0	0	0	1
666	16	0	5	0	2	2	0	0	0	1	0	1	0	0	0	1	0	0	0	1
667	17	1	6	.	4	2	0	0	0	0	0	0	0	0	0	1	0	0	0	1
668	16	1	6	4	3	2	0	1	1	1	0	0	0	0	0	1	0	0	0	1
669	16	0	2	3	1	1	1	1	0	1	0	0	0	0	0	0	0	0	0	1
670	14	1	2	0	2	2	2	0	0	1	1	0	0	0	0	1	0	0	0	1
671	14	0	2	4	4	2	0	0	0	1	0	1	0	0	0	0	0	1	1	1
672	14	1	6	0	2	2	2	0	1	0	0	0	0	0	0	0	0	0	0	0
673	17	1	6	4	3	2	1	0	1	1	1	1	1	1	1	1	1	0	1	1
674	16	0	6	1	2	1	0	1	1	1	0	0	0	0	0	1	0	0	0	1
675	17	0	6	2	0	2	1	0	0	1	0	0	0	0	0	0	0	0	0	1
676	18	0	6	2	2	2	1	0	0	1	0	0	0	0	1	0	0	0	0	1
677	17	1	2	2	2	1	0	0	0	1	1	1	1	0	0	1	0	0	0	1
678	16	0	3	0	2	1	1	0	0	1	1	0	1	0	0	1	0	0	0	1
679	18	0	6	3	.	1	0	1	0	0	0	0	0	0	0	0	0	0	0	0
680	14	1	6	3	2	2	0	0	0	0	0	0	0	0	0	0	0	0	0	0
681	16	0	6	2	0	2	1	1	0	1	1	0	0	0	0	1	0	0	0	1
682	16	1	1	2	4	1	0	1	1	1	1	1	1	1	1	1	1	1	1	1
683	15	0	6	0	2	2	1	0	0	1	0	0	0	0	0	1	0	0	0	1
684	17	0	6	0	0	2	1	1	1	1	1	0	1	0	0	1	0	0	1	1
685	18	0	6	1	0	2	0	1	0	0	0	0	0	0	0	0	0	0	0	0
686	18	1	9	4	4	2	2	0	0	1	0	0	0	0	0	0	0	0	0	1
687	14	0	7	3	2	2	0	0	0	1	0	0	0	0	0	0	1	0	0	1
688	18	0	7	3	3	2	1	1	1	1	0	1	0	0	0	0	0	0	0	1
689	18	1	3	1	1	2	0	1	0	1	1	0	0	0	0	1	0	0	0	1
690	15	1	9	.	.	1	2	.	.	.	.	.	.	.	.	.	.	.	.	.
691	16	1	7	.	.	1	0	0	0	0	0	0	0	0	0	0	0	0	0	0
692	15	0	1	4	3	2	0	0	0	1	1	0	0	0	0	1	0	0	0	1
693	14	1	9	4	4	2	2	1	1	1	0	0	0	0	0	1	0	0	0	1
694	16	1	9	3	4	2	1	1	0	1	0	0	0	0	0	0	0	0	0	1
695	16	1	6	4	1	2	0	1	0	1	1	1	0	1	1	1	1	1	1	1
696	15	1	3	3	0	2	1	0	1	1	1	1	1	1	1	1	1	0	0	1
697	18	1	6	3	3	1	0	0	0	0	0	0	0	0	0	0	0	0	0	0
698	17	0	2	1	1	2	0	1	0	1	1	0	0	0	0	1	0	0	0	1
699	14	1	6	1	2	2	0	0	0	1	1	1	1	1	1	1	1	1	1	1
700	15	1	9	3	3	2	0	1	1	1	1	1	0	1	1	1	0	0	1	1
701	16	0	9	3	4	1	1	0	0	1	1	0	0	0	0	1	0	0	0	1
702	17	1	6	4	.	2	2	1	0	1	0	0	0	0	0	0	0	0	0	1
703	16	1	7	4	4	4	0	0	0	1	1	1	1	1	0	1	1	1	0	1
704	16	0	2	0	1	2	0	1	0	1	0	0	0	0	0	1	1	0	0	1
705	16	1	7	2	0	2	0	0	0	1	0	0	0	0	0	0	0	0	0	1
706	17	0	6	1	1	2	0	1	0	1	1	0	0	0	1	1	1	0	0	1
707	16	0	6	1	1	2	2	0	0	1	1	1	0	0	1	1	0	1	0	1
708	15	0	5	2	2	2	2	0	0	1	0	0	0	0	0	0	0	0	0	1
709	17	1	9	4	4	2	0	0	1	1	0	0	0	0	0	0	0	0	0	1
710	16	0	2	3	.	2	0	1	0	0	0	0	0	0	0	1	0	0	0	1
711	16	0	7	2	3	4	0	1	0	1	1	1	1	1	0	1	1	1	1	1
712	16	1	6	.	4	2	0	0	0	1	1	1	0	0	0	0	0	0	0	1
713	17	1	6	3	2	2	0	1	0	1	1	0	0	0	0	1	0	0	0	1
714	17	1	6	3	4	2	0	0	0	1	1	0	0	1	0	0	0	0	0	1
715	14	1	2	2	1	2	2	1	1	1	0	0	0	0	0	0	0	0	0	1
716	16	1	6	1	1	2	1	0	0	1	0	0	0	0	0	0	0	0	0	1
717	17	1	9	1	2	2	2	0	0	1	0	0	0	0	0	1	0	0	0	1
718	14	0	3	.	.	2	0	0	0	0	0	0	0	0	0	0	0	0	0	0
719	17	0	2	1	1	2	0	1	0	1	0	0	0	0	0	0	0	0	0	1
720	18	0	2	2	3	2	1	1	0	1	0	0	0	0	0	1	0	0	0	1
721	16	0	6	4	1	2	1	0	1	1	0	1	0	0	0	1	0	1	0	1
722	16	1	7	4	3	2	0	0	1	1	0	0	0	0	0	0	0	0	0	1
723	18	1	6	1	1	2	0	1	1	0	0	0	0	0	0	1	0	0	0	1
724	17	0	3	.	.	2	0	1	1	1	1	0	0	0	0	0	0	0	0	1
725	16	1	2	.	.	2	1	1	0	1	1	1	1	1	0	1	1	1	1	1
726	16	1	9	2	3	2	1	1	1	1	1	1	1	1	0	1	1	1	1	1
727	15	0	6	4	2	2	0	0	1	1	1	1	1	1	1	1	1	1	1	1
728	18	0	3	.	.	2	2	0	1	1	1	1	1	0	0	1	1	1	0	1
729	16	1	1	3	3	2	2	0	0	0	0	0	0	0	0	0	0	0	0	0
730	15	1	6	4	2	2	0	1	0	1	0	0	0	0	0	1	0	0	0	1
731	18	1	6	2	2	2	2	0	0	1	0	0	0	0	0	1	0	0	0	1
732	16	1	9	2	.	2	1	0	0	1	0	0	0	0	0	0	0	0	0	1
733	17	0	2	.	2	2	1	0	0	1	0	0	0	0	0	0	0	0	0	1
734	17	0	7	3	3	2	0	0	1	1	0	0	0	0	0	1	0	0	0	1
735	17	0	3	2	.	4	0	.	.	.	.	.	.	.	.	.	.	.	.	.
736	16	0	1	2	.	2	2	1	1	1	1	1	1	0	0	0	1	0	0	1
737	17	0	3	3	3	1	0	0	0	1	0	0	0	0	0	0	0	0	0	1
738	15	1	7	1	.	2	2	1	1	1	1	1	1	0	1	1	0	1	1	1
739	13	1	1	3	4	2	0	0	0	1	0	0	0	0	0	0	0	0	0	1
740	17	0	3	4	4	1	0	1	1	1	1	0	0	0	1	1	1	0	0	1
741	16	0	5	2	2	2	0	0	0	1	1	1	1	0	1	1	1	0	1	1
742	16	1	5	2	.	2	1	0	0	1	0	0	0	0	0	0	0	0	0	1
743	17	1	1	4	4	1	2	0	0	0	0	0	0	0	0	0	0	0	0	0
744	17	1	7	1	2	2	1	0	0	0	0	0	0	0	0	0	0	0	0	0
745	17	1	1	4	4	2	0	0	0	0	0	0	0	0	0	0	0	0	0	0
746	18	0	7	1	2	2	1	0	0	0	0	0	0	0	0	0	0	0	0	0
747	17	0	1	0	0	2	0	1	0	1	0	0	0	0	0	1	0	0	0	1
748	18	1	5	.	.	.	.	.	.	.	.	.	.	.	.	.	.	.	.	.
749	18	0	6	0	1	1	0	0	0	1	0	0	1	0	0	1	0	0	0	1
750	16	1	5	2	2	2	1	1	0	1	1	1	1	0	1	1	0	0	0	1
751	17	0	5	2	2	2	0	1	0	1	1	1	1	0	1	0	1	0	0	1
752	16	1	1	3	3	2	1	1	1	1	1	1	0	0	0	1	1	0	1	1
753	18	1	1	3	.	1	0	1	0	1	1	1	0	0	1	1	0	0	0	1
754	18	0	7	1	0	2	0	1	1	1	1	1	0	0	1	0	1	1	1	1
755	15	0	7	1	.	1	0	1	1	1	0	1	0	0	0	1	0	0	0	1
756	17	1	7	3	3	2	2	0	0	1	1	1	0	0	0	1	1	0	0	1
757	16	1	7	2	1	2	0	1	1	1	1	1	1	1	1	1	1	1	1	1
758	18	0	1	4	.	2	0	0	0	0	0	0	0	0	0	0	0	1	1	1
759	18	0	1	3	3	2	0	0	0	1	1	0	0	1	1	1	0	1	1	1
760	15	0	2	3	0	3	0	0	0	1	1	0	1	0	1	1	1	0	0	1
761	17	0	3	.	.	1	2	0	0	0	0	0	0	0	0	1	0	0	0	1

## Sheet: Data_Dictionary
Variable Name	Definition	Question (baseline)	Values	Value Labels
ID	Study ID for each participant	Interviewer: please enter the participant ID	1 to 761
AgeAtBaseline	Particiapnt's age at baseline	What is your age?	13 to 18
recode_ethnicity	Participant's self-reported ethnicity	Are you Hispanic/Latino/Latinx?	1 / 0	Yes / No
recode_race	Participant's self-reported race	Recoded race category	1	American Indian or Alaskan Native
			2	Asian or Asian American
			3	Black or African-American
			5	Native Hawaiian or other Pacific Islander
			6	White or Caucasian
			7	Multiracial
			9	Unknown/Not Reported
EducMom	Mother's highest education level	How far did your mother (or the woman who raised you and who you thought of as your mother) get in school?	4	Did not finish high school
			3	Graduated from high school or GED
			2	Had some college or technical training after high school
			1	Graduated from a 4-year college
			0	Earned an advanced graduate degree
			.	Don’t know or Does not apply
EducDad	Father's highest education level	How far did your father (or the man who raised you and who you thought of as your father) get in school?	4	Did not finish high school
			3	Graduated from high school or GED
			2	Had some college or technical training after high school
			1	Graduated from a 4-year college
			0	Earned an advanced graduate degree
			.	Don’t know or Does not apply
SO_4cat	Participant's sexual orientation	Which of these options best describe your sexual orientation?	1	Bisexual
			2	Mostly gay/homosexual or Only gay/homosexual
			3	Mostly heterosexual or Only heterosexual
			4	Something else (please specify)
			.	Missing
MF_3cat	Medical Forms	How confident are you filling out medical forms by yourself?	2	Not at all or A little bit
			1	Somewhat
			0	Quite a bit or Extremely
			.	Missing
drnking	Drinking alcohol in the past 12 months	During the past 12 months, did you drink alcohol (more than a few sips)? Don’t count sips of alcohol taken during family or religious events.	0 / 1 / .	No / Yes / Missing
driving	Riding or driving while drinking alcohol or on drugs	Have you ever ridden in a car driven by someone (including yourself) who was “high” or had been using alcohol or drugs?	0 / 1 / .	No / Yes / Missing
		How many times in your lifetime have the following things happened to you because you are or were thought to be gay, bisexual, or a guy who has sex with guys?
Insulted_2	Victim Insulted	Verbally insulted (yelled at, criticized)	0 / 1 / .	Never / Once, Twice, Three times or more / Missing
Violence_2	Victim Violence	Threatened with physical violence	0 / 1 / .	Never / Once, Twice, Three times or more / Missing
ThrownObject_2	Victim ThrownObject	Had an object thrown at you	0 / 1 / .	Never / Once, Twice, Three times or more / Missing
Hit_2	Victim Hit	Been punched, kicked, or beaten	0 / 1 / .	Never / Once, Twice, Three times or more / Missing
Weapon_2	Victim Weapon	Threatened with a knife, gun, or another weapon	0 / 1 / .	Never / Once, Twice, Three times or more / Missing
Rape_2	Victim Rape	Attacked sexually (forced to have a sexual experience, raped)	0 / 1 / .	Never / Once, Twice, Three times or more / Missing
Out_2	Victim Out	Someone threatened to tell someone else you are gay, bisexual, or a guy who has sex with guys?	0 / 1 / .	Never / Once, Twice, Three times or more / Missing
Chased_2	Victim Chased	Someone chased or followed you	0 / 1 / .	Never / Once, Twice, Three times or more / Missing
Property_2	Victim Property	Your property was damaged	0 / 1 / .	Never / Once, Twice, Three times or more / Missing
Spat_2	Victim Spat	Been spat upon	0 / 1 / .	Never / Once, Twice, Three times or more / Missing
victim	Any Victimizaiton	Experienced any kind of victimzaiton	0 / 1 / .	No / Yes / Missing
